# Supplementary material for: A Scoping Review on Body Fluid Biomarkers for Prognosis and Disease Activity in Patients with Multiple Sclerosis
Source: J Pers Med. 2022 Aug 31;12(9):1430. doi: 10.3390/jpm12091430 (PMC9501898; doi:10.3390/jpm12091430)
Supplement: Supplementary file 1 [file jpm-12-01430-s001.zip]

Archive with 1 entries (1 files):
- jpm-1860041-supplementary.pdf
